# Supplementary material for: Allochrony in Atlantic Lumpfish: Genomic and Otolith Shape Divergence Between Spring and Autumn Spawners
Source: Ecol Evol. 2025 Feb 14;15(2):e70946. doi: 10.1002/ece3.70946 (PMC11826085; doi:10.1002/ece3.70946)
Supplement: Supplementary file 1 — Appendix S1. [file ECE3-15-e70946-s001.zip]

Archive with 2 entries (2 files):
- ece370946-sup-0002-DataS2.xlsx
- ece370946-sup-0001-AppendixS1.docx
