# Supplementary material for: Allochrony in Atlantic Lumpfish: Genomic and Otolith Shape Divergence Between Spring and Autumn Spawners
Source: Ecol Evol. 2025 Feb 14;15(2):e70946. doi: 10.1002/ece3.70946 (PMC11826085; doi:10.1002/ece3.70946)
Supplement: Supplementary file 1 — Appendix S1. [file ECE3-15-e70946-s001.zip › ece370946-sup-0002-DataS2.xlsx]

## Sheet: Table_S1
Table S1: Information of each analysed mature female. Individual identifier (ID), location, year and season of sampling. Individual total length (TL), sagittal otolith size (TOT_SZ) and age estimation in years based on the otoliths banding pattern (Age).
ID	Location	Year	Season	TL (cm)
					TOT_SZ (mm)	Age (year)
N21F01	Namdal	2021	Autumn	41.5	0.73	2
N21F04	Namdal	2021	Autumn	42.5	0.71	3
N21F05	Namdal	2021	Autumn	42	0.75	3
N21F14	Namdal	2021	Autumn	43	0.69	3
N21F15	Namdal	2021	Autumn	42	0.67	3
N21F19	Namdal	2021	Autumn	41.5	0.67	3
N21F21	Namdal	2021	Autumn	41	NA	NA
N21F25	Namdal	2021	Autumn	40	0.67	3
N21F32	Namdal	2021	Autumn	42	0.6	2
N21F36	Namdal	2021	Autumn	41	0.62	3
N21F37	Namdal	2021	Autumn	43	0.69	3
N21F42	Namdal	2021	Autumn	41	0.65	3
N21F43	Namdal	2021	Autumn	39	0.64	2
N21F54	Namdal	2021	Autumn	41	0.62	3
N21F55	Namdal	2021	Autumn	42	0.63	3
N21F57	Namdal	2021	Autumn	43.5	0.58	2
N21F58	Namdal	2021	Autumn	40.5	0.66	3
N21F60	Namdal	2021	Autumn	42	0.64	3
N22S01	Namdal	2022	Spring	48	0.74	3
N22S02	Namdal	2022	Spring	44	0.65	3
N22S03	Namdal	2022	Spring	46	0.75	3
N22S04	Namdal	2022	Spring	43	0.67	3
N22S06	Namdal	2022	Spring	48	0.71	3
N22S08	Namdal	2022	Spring	42	0.73	3
N22S09	Namdal	2022	Spring	38	0.62	2
N22S11	Namdal	2022	Spring	40	0.74	3
N22S12	Namdal	2022	Spring	47	NA	NA
N22S13	Namdal	2022	Spring	46	0.72	3
S21F01	Sørøya	2021	Autumn	41	0.61	3
S21F02	Sørøya	2021	Autumn	42	0.62	2
S21F03	Sørøya	2021	Autumn	43	NA	NA
S21F04	Sørøya	2021	Autumn	41	0.72	3
S21F06	Sørøya	2021	Autumn	43.5	0.71	2
S21F08	Sørøya	2021	Autumn	41	0.58	2
S21F09	Sørøya	2021	Autumn	37	0.67	3
S21F10	Sørøya	2021	Autumn	45	0.69	3
S21F11	Sørøya	2021	Autumn	40	0.6	2
S21F12	Sørøya	2021	Autumn	40	0.66	3
S21F16	Sørøya	2021	Autumn	42.5	0.72	3
S21F21	Sørøya	2021	Autumn	41.5	0.72	3
S21F23	Sørøya	2021	Autumn	39	0.58	2
S21F25	Sørøya	2021	Autumn	42	0.73	3
S21F26	Sørøya	2021	Autumn	41	0.64	2
S21F28	Sørøya	2021	Autumn	44	0.65	3
S21F30	Sørøya	2021	Autumn	42	0.69	2
S21F34	Sørøya	2021	Autumn	43	0.63	2
S21S08	Sørøya	2021	Spring	42	0.74	2
S21S13	Sørøya	2021	Spring	42	0.65	3
S21S15	Sørøya	2021	Spring	40	0.74	2
S21S20	Sørøya	2021	Spring	39	0.74	2
S21S21	Sørøya	2021	Spring	40	NA	NA
S21S29	Sørøya	2021	Spring	42	0.74	2
S21S30	Sørøya	2021	Spring	42	0.78	3
S21S39_b	Sørøya	2021	Spring	43	0.64	2
S22S01	Sørøya	2022	Spring	41.5	0.67	2
S22S10	Sørøya	2022	Spring	42	0.71	3
S22S15	Sørøya	2022	Spring	41.5	0.79	3
S22S17	Sørøya	2022	Spring	38.5	0.61	2
S22S22	Sørøya	2022	Spring	39	0.71	3
S22S23	Sørøya	2022	Spring	42	0.67	2
S22S26	Sørøya	2022	Spring	43	NA	NA
S22S28	Sørøya	2022	Spring	43	0.65	3
S22S32_b	Sørøya	2022	Spring	41	0.66	3
S22S38	Sørøya	2022	Spring	43	0.63	3

## Sheet: Table_S2
Table S2: Sequencing information per individual. Individual identifier (ID), location, year and season of sampling. Library type (low or normal DNA input), number of raw reads merged, and number of cleaned reads after trimmomatic. Percentage of mapped reads, mean SNP coverage and frequency of PCR duplicates in the raw bam files. Mean SNP coverage after duplicates removal, percentage of missing da…
ID	Location	Year	Season	library type	Raw reads merged			After trimmomatic			Raw bam (X.bam)			FALL_SPRING_64indv.recode.vcf (1939545 SNPs)
					# reads_1 (million)	# reads_2 (million)	total # reads (million)	#reads_1_PE (million)	#reads_2_PE (million)	# reads (million)	% mapping	mean coverage	fq_dup	mean coverage	fq missing data	observed het
N21F01	Namdal	2021	Autumn	normal	25.6	25.6	51.2	24.6	24.6	49.2	100	11.4516	0.117983	10.9952	0.0493502	0.245312
N21F04	Namdal	2021	Autumn	normal	30.5	30.5	61	29.4	29.4	58.8	100	13.6647	0.122414	12.9936	0.0223939	0.242201
N21F05	Namdal	2021	Autumn	normal	31	31	62	29.7	29.7	59.4	100	13.652	0.115712	13.4773	0.0161208	0.242858
N21F14	Namdal	2021	Autumn	normal	35.8	35.8	71.6	34.6	34.6	69.2	100	15.9502	0.134159	15.161	0.00924392	0.246873
N21F15	Namdal	2021	Autumn	normal	34.3	34.3	68.6	33.3	33.3	66.6	100	15.417	0.126328	14.8609	0.00999358	0.241887
N21F19	Namdal	2021	Autumn	normal	31.6	31.6	63.2	30.5	30.5	61	100	14.2058	0.13083	13.3935	0.0236731	0.24103
N21F21	Namdal	2021	Autumn	normal	32.5	32.5	65	31.4	31.4	62.8	100	14.5096	0.134784	13.9709	0.012837	0.241108
N21F25	Namdal	2021	Autumn	normal	33.8	33.8	67.6	32.9	32.9	65.8	100	15.2399	0.118548	14.8575	0.0104653	0.242863
N21F32	Namdal	2021	Autumn	low	47.2	47.2	94.4	45.8	45.8	91.6	100	21.1295	0.123062	20.2975	0.00191334	0.247715
N21F36	Namdal	2021	Autumn	normal	31.5	31.5	63	30.4	30.4	60.8	100	14.0441	0.129205	13.6034	0.0158439	0.242623
N21F37	Namdal	2021	Autumn	normal	31.8	31.8	63.6	30.7	30.7	61.4	100	14.0723	0.186727	12.5772	0.0242588	0.242254
N21F42	Namdal	2021	Autumn	normal	35.3	35.3	70.6	34.2	34.2	68.4	100	16.054	0.123257	15.0971	0.0125091	0.24269
N21F43	Namdal	2021	Autumn	normal	31	31	62	29.9	29.9	59.8	100	13.8558	0.123591	13.3106	0.0175624	0.242569
N21F54	Namdal	2021	Autumn	low	46.2	46.2	92.4	44.9	44.9	89.8	100	21.0015	0.114272	19.4376	0.00270218	0.251044
N21F55	Namdal	2021	Autumn	normal	30.6	30.6	61.2	29.6	29.6	59.2	100	13.7499	0.11947	13.2621	0.0183796	0.242269
N21F57	Namdal	2021	Autumn	low	44.1	44.1	88.2	42.9	42.9	85.8	100	20.1633	0.118798	18.0856	0.00471709	0.247562
N21F58	Namdal	2021	Autumn	normal	28.8	28.8	57.6	27.8	27.8	55.6	100	12.8576	0.126653	12.5842	0.0216685	0.24242
N21F60	Namdal	2021	Autumn	low	53.6	53.6	107.2	51.7	51.7	103.4	100	24.0524	0.135262	22.0355	0.00157614	0.248297
N22S01	Namdal	2022	Spring	normal	39.3	39.3	78.6	37.8	37.8	75.6	100	17.2727	0.112711	17.1013	0.00416696	0.243881
N22S02	Namdal	2022	Spring	normal	31.5	31.5	63	30.4	30.4	60.8	100	13.9992	0.129116	13.6688	0.0150247	0.243584
N22S03	Namdal	2022	Spring	normal	35.7	35.7	71.4	34.2	34.2	68.4	100	15.713	0.105587	15.5703	0.00852365	0.245029
N22S04	Namdal	2022	Spring	normal	29.5	29.5	59	28.6	28.6	57.2	100	13.1842	0.097025	13.0533	0.0220959	0.242844
N22S06	Namdal	2022	Spring	normal	31.8	31.8	63.6	30.6	30.6	61.2	100	14.161	0.114514	13.5268	0.0223372	0.241563
N22S08	Namdal	2022	Spring	normal	29.7	29.7	59.4	28.5	28.5	57	100	13.1956	0.094525	12.9886	0.0235163	0.241284
N22S09	Namdal	2022	Spring	normal	36.8	36.8	73.6	35.5	35.5	71	100	16.2836	0.189802	14.301	0.0131521	0.245253
N22S11	Namdal	2022	Spring	normal	30.8	30.8	61.6	29.6	29.6	59.2	100	13.4458	0.172793	12.3168	0.0267991	0.239792
N22S12	Namdal	2022	Spring	normal	31.1	31.1	62.2	30.1	30.1	60.2	100	13.9194	0.126896	13.3109	0.0216252	0.241976
N22S13	Namdal	2022	Spring	normal	30.5	30.5	61	29.6	29.6	59.2	100	13.7115	0.114578	13.3223	0.0204115	0.242856
S21F01	Sørøya	2021	Autumn	normal	26.8	26.8	53.6	25.9	25.9	51.8	100	12.0051	0.123239	11.5682	0.0385415	0.242744
S21F02	Sørøya	2021	Autumn	low	37.9	37.9	75.8	36.5	36.5	73	100	16.5757	0.144068	15.8601	0.00669796	0.244759
S21F03	Sørøya	2021	Autumn	normal	33	33	66	31.8	31.8	63.6	100	14.6959	0.145213	13.8035	0.0149499	0.241607
S21F04	Sørøya	2021	Autumn	low	29.8	29.8	59.6	28.9	28.9	57.8	100	13.4579	0.106282	12.8512	0.0217561	0.245589
S21F06	Sørøya	2021	Autumn	normal	31.1	31.1	62.2	30.1	30.1	60.2	100	13.8173	0.123344	13.8776	0.0124313	0.246322
S21F08	Sørøya	2021	Autumn	normal	30.7	30.7	61.4	29.7	29.7	59.4	100	13.7251	0.121684	13.1699	0.0210163	0.24441
S21F09	Sørøya	2021	Autumn	low	35.2	35.2	70.4	34	34	68	100	15.4947	0.123583	15.3418	0.00849735	0.247202
S21F10	Sørøya	2021	Autumn	normal	29.1	29.1	58.2	28	28	56	100	12.9946	0.135312	12.2969	0.0291955	0.241355
S21F11	Sørøya	2021	Autumn	normal	29.2	29.2	58.4	28.3	28.3	56.6	100	13.128	0.119929	12.5249	0.0280391	0.241711
S21F12	Sørøya	2021	Autumn	normal	45.1	45.1	90.2	43.5	43.5	87	100	20.2025	0.138801	18.9108	0.00300483	0.245823
S21F16	Sørøya	2021	Autumn	normal	31.1	31.1	62.2	30.1	30.1	60.2	100	13.9265	0.128112	13.408	0.0179949	0.244883
S21F21	Sørøya	2021	Autumn	normal	27.2	27.2	54.4	26.2	26.2	52.4	100	11.8018	0.113062	12.0498	0.0277013	0.243392
S21F23	Sørøya	2021	Autumn	low	49.9	49.9	99.8	48.2	48.2	96.4	100	22.0689	0.123719	21.8769	0.00138125	0.244866
S21F25	Sørøya	2021	Autumn	normal	31.7	31.7	63.4	30.6	30.6	61.2	100	14.1156	0.124951	13.8117	0.0143034	0.243769
S21F26	Sørøya	2021	Autumn	normal	34.7	34.7	69.4	33.3	33.3	66.6	100	15.0401	0.193106	13.4595	0.0186234	0.240791
S21F28	Sørøya	2021	Autumn	normal	37.8	37.8	75.6	36.6	36.6	73.2	100	16.9001	0.137917	16.3253	0.00516307	0.244805
S21F30	Sørøya	2021	Autumn	normal	30.2	30.2	60.4	29.1	29.1	58.2	100	13.3993	0.122513	13.226	0.0179372	0.242407
S21F34	Sørøya	2021	Autumn	normal	30.4	30.4	60.8	29.3	29.3	58.6	100	13.5837	0.122536	13.1385	0.0231018	0.242688
S21S08	Sørøya	2021	Spring	low	60.9	60.9	121.8	59	59	118	100	27.4516	0.12587	25.7925	0.000765128	0.247373
S21S13	Sørøya	2021	Spring	normal	28.8	28.8	57.6	27.9	27.9	55.8	100	12.8601	0.122691	12.5849	0.0222851	0.242821
S21S15	Sørøya	2021	Spring	normal	30	30	60	28.8	28.8	57.6	100	13.3064	0.12587	12.8585	0.0223521	0.243179
S21S20	Sørøya	2021	Spring	low	50.4	50.4	100.8	48.8	48.8	97.6	100	22.6109	0.122019	21.5702	0.00149674	0.246722
S21S21	Sørøya	2021	Spring	low	50.8	50.8	101.6	49.4	49.4	98.8	100	23.1128	0.126372	21.525	0.00145395	0.248045
S21S29	Sørøya	2021	Spring	low	46	46	92	44.5	44.5	89	100	20.7242	0.12097	19.6387	0.00219381	0.24532
S21S30	Sørøya	2021	Spring	normal	26.7	26.7	53.4	25.8	25.8	51.6	100	11.8814	0.120251	11.7129	0.0332609	0.243134
S21S39_b	Sørøya	2021	Spring	normal	31	31	62	30	30	60	100	13.9039	0.115232	13.4896	0.0184657	0.241973
S22S01	Sørøya	2022	Spring	normal	33.7	33.7	67.4	32.7	32.7	65.4	100	15.0682	0.141021	14.8281	0.00964144	0.2465
S22S10	Sørøya	2022	Spring	normal	30.7	30.7	61.4	29.7	29.7	59.4	100	13.9062	0.120524	13.1545	0.0299091	0.238722
S22S15	Sørøya	2022	Spring	normal	30.4	30.4	60.8	29.5	29.5	59	100	13.7732	0.145277	12.8785	0.0255709	0.24501
S22S17	Sørøya	2022	Spring	normal	31.2	31.2	62.4	30.1	30.1	60.2	100	13.9637	0.127088	13.1607	0.02582	0.241369
S22S22	Sørøya	2022	Spring	normal	31.6	31.6	63.2	30.5	30.5	61	100	14.2379	0.121374	13.8464	0.0189565	0.242551
S22S23	Sørøya	2022	Spring	normal	30.9	30.9	61.8	29.7	29.7	59.4	100	13.8352	0.127152	12.9796	0.0311986	0.239723
S22S26	Sørøya	2022	Spring	normal	29	29	58	28	28	56	100	13.1291	0.124811	12.3553	0.036373	0.240958
S22S28	Sørøya	2022	Spring	normal	31.6	31.6	63.2	30.4	30.4	60.8	100	14.1146	0.125538	13.8127	0.0178609	0.24384
S22S32_b	Sørøya	2022	Spring	low	38.5	38.5	77	37.4	37.4	74.8	100	17.3001	0.14865	15.633	0.00776058	0.246686
S22S38	Sørøya	2022	Spring	normal	29.9	29.9	59.8	28.7	28.7	57.4	100	13.3361	0.122417	12.9624	0.0237783	0.243435

## Sheet: Table_S3
Table S3: Genes on chromosome 1 with the same outlier SNPs in both localities. Each row represents a different gene, providing the gene name, the start and end positions based on the genome annotation, as well as their functions when available. We also provide the number of SNPs in exons, in introns and in 5’ and 3’ UTR regions. For SNPs in exons, we indicate whether they produce synonymous (S) o…
Genes with SNPs outliers in Chr1			# SPNs in exon	# SNPs intron	# SNPs UTR (5'/3')	S/NS	Function: biological process or molecular function (From Uniprot.org and based on zebra fish)
Name	Start	End
LOC117729310	14045988	14074320	0	1	0		NA
card14	14093449	14105668	2	7	2 (0/2)	1S/1NS	Regulation of apoptotic process - response to stimulus
ccr7	14733838	14736518	1	0	0	1S	calcium-mediated signaling - cell chemotaxis - dorsal/ventral pattern formation - immune response - negative regulation of canonical Wnt signaling pathway - positive regulation of cytosolic calcium ion concentration
rims1b	14780693	14849539	0	6	0		calcium ion-regulated exocytosis of neurotransmitter - positive regulation of synaptic transmission - regulation of membrane potential - regulation of synaptic plasticity - regulation of synaptic vesicle exocytosis
kcnq5b	14855623	14950650	0	13	0		potassium ion transmembrane transport
ankrd49	15034838	15041480	0	1	0		exocytosis - positive regulation of DNA-templated transcription
cdk2ap2	15069698	15073423	0	0	1 (0/1)		negative regulation of G1/S transition of mitotic cell cycle - phosphorylation - regulation of microtubule cytoskeleton organization
serping1	15084074	15087811	1	0	0	1NS	serine-type endopeptidase inhibitor activity
doc2d	15091088	15116358	1	2	0	1S	exocytosis - regulation of calcium ion-dependent exocytosis - spontaneous neurotransmitter secretion
cabp4	15132806	15147419	0	17	0		calcium ion binding -calcium channel regulator activity
lonrf1l	15148222	15160018	4	30	6 (5/1)	2S/2NS	metal ion binding - ubiquitin protein ligase activity
dlc1	15166578	15241606	9	66	4 (4/0)	5S/4NS	actin cytoskeleton organization - cell development - lipid transport - regulation of Rho protein signal transduction - signal transduction- system development
LOC117736161	15249408	15257968	0	1	0		NA
spock3	15260971	15280586	0	3	0		calcium ion binding - collagen binding - extracellular matrix binding
ndst3	15381724	15417499	0	3	0		heparan sulfate proteoglycan biosynthetic process, polysaccharide chain biosynthetic process - heparin biosynthetic process
prss12	15425870	15451822	1	0	0	1S	zymogen activation
LOC117735585	15485586	15491098	0	1	0		NA
ctnna2	15602439	15841797	0	1	0		axonogenesis - brain morphogenesis - cell migration - cell-cell adhesion - dendrite morphogenesis - regulation of synapse structural plasticity

## Sheet: Table_S4
Table S4: Gene Ontology (GO) terms that have been processed through Revigo to minimize redundancy and highlight the most representative terms within specific biological categories for the 18 genes in Table S3. TermID: The unique identifier for each Gene Ontology (GO) term. Name: The descriptive name of the GO term, which provides insight into the biological function, process, or component represe…
TermID	Name	LogSize	Frequency	Uniqueness	Dispensability	Representative
GO:0000165	MAPK cascade	4.76195	0.142467	0.771647	0.588744	null
GO:0000302	response to reactive oxygen species	5.03459	0.266907	0.904523	0.678168	null
GO:0010243	response to organonitrogen compound	5.34454	0.544895	0.894534	0.923139	302
GO:0032868	response to insulin	4.70511	0.124989	0.899052	0.805013	302
GO:0032869	cellular response to insulin stimulus	4.58636	0.0950872	0.894977	0.957768	302
GO:0043434	response to peptide hormone	4.90418	0.197672	0.895526	0.974151	302
GO:0071375	cellular response to peptide hormone stimulus	4.80039	0.155651	0.891085	0.945096	302
GO:0071417	cellular response to organonitrogen compound	5.06076	0.283482	0.889686	0.859676	302
GO:1901652	response to peptide	4.91803	0.204078	0.899795	0.731284	302
GO:1901653	cellular response to peptide	4.812	0.15987	0.891344	0.976209	302
GO:1901699	cellular response to nitrogen compound	5.11407	0.320505	0.900184	0.871177	302
GO:1901701	cellular response to oxygen-containing compound	5.43468	0.670579	0.893742	0.810873	302
GO:0001101	response to acid chemical	4.82274	0.163873	0.921347	0.376979	null
GO:0001775	cell activation	4.81012	0.159178	0.93111	0.44753	null
GO:0001816	cytokine production	2.92117	0.00205313	0.939993	0.178803	null
GO:0002009	morphogenesis of an epithelium	4.72151	0.129801	0.913471	0.611329	null
GO:0016331	morphogenesis of embryonic epithelium	4.05759	0.0281399	0.899074	0.871721	2009
GO:0048729	tissue morphogenesis	4.79808	0.154825	0.9166	0.754793	2009
GO:0060429	epithelium development	5.12196	0.326381	0.914825	0.811861	2009
GO:0060562	epithelial tube morphogenesis	4.26717	0.0455952	0.895653	0.901058	2009
GO:0002376	immune system process	5.58261	0.942711	1	0	null
GO:0002518	lymphocyte chemotaxis across high endothelial venule	0.954243	1.97179e-05	0.909514	0.67354	null
GO:0002520	immune system development	4.39443	0.0611206	0.881834	0.642213	null
GO:0002576	platelet degranulation	2.91593	0.00202848	0.972567	0.607538	null
GO:0002577	regulation of antigen processing and presentation	2.78247	0.00149117	0.765043	0.45701	null
GO:0002604	regulation of dendritic cell antigen processing and presentation	2.51322	0.000801041	0.769366	0.397995	null
GO:0002579	positive regulation of antigen processing and presentation	2.50106	0.000778858	0.712833	0.9459	2604
GO:0002606	positive regulation of dendritic cell antigen processing and presentation	2.3483	0.000547172	0.71746	0.931898	2604
GO:0002643	regulation of tolerance induction	2.73719	0.00134328	0.766235	0.444637	null
GO:0002649	regulation of tolerance induction to self antigen	1.57978	9.11954e-05	0.793205	0.0792571	null
GO:0002673	regulation of acute inflammatory response	3.15534	0.00352211	0.775186	0.09941	null
GO:0050729	positive regulation of inflammatory response	3.73838	0.013492	0.685507	0.735429	2673
GO:0002682	regulation of immune system process	5.37897	0.589849	0.809847	0.18237	null
GO:0002697	regulation of immune effector process	4.61109	0.100658	0.70393	0.566517	null
GO:0002683	negative regulation of immune system process	4.69901	0.123247	0.670904	0.750412	2697
GO:0002684	positive regulation of immune system process	5.22669	0.415395	0.600872	0.918305	2697
GO:0002694	regulation of leukocyte activation	4.91009	0.200378	0.654553	0.973011	2697
GO:0002696	positive regulation of leukocyte activation	4.78104	0.14887	0.590784	0.97713	2697
GO:0043370	regulation of CD4-positive, alpha-beta T cell differentiation	3.45728	0.00706148	0.69566	0.974313	2697
GO:0043372	positive regulation of CD4-positive, alpha-beta T cell differentiation	3.28285	0.00472491	0.629071	0.975455	2697
GO:0045582	positive regulation of T cell differentiation	3.66266	0.0113329	0.615079	0.92482	2697
GO:0045622	regulation of T-helper cell differentiation	3.40192	0.00621607	0.658543	0.907261	2697
GO:0045624	positive regulation of T-helper cell differentiation	3.18099	0.00373655	0.60229	0.961502	2697
GO:0045625	regulation of T-helper 1 cell differentiation	3.0249	0.0026077	0.669766	0.944415	2697
GO:0045627	positive regulation of T-helper 1 cell differentiation	2.93702	0.00212954	0.610079	0.935057	2697
GO:0046634	regulation of alpha-beta T cell activation	3.88423	0.0188774	0.696338	0.825102	2697
GO:0046635	positive regulation of alpha-beta T cell activation	3.61045	0.0100487	0.624753	0.930919	2697
GO:0046637	regulation of alpha-beta T cell differentiation	3.53656	0.00847624	0.694101	0.922397	2697
GO:0046638	positive regulation of alpha-beta T cell differentiation	3.39235	0.00608051	0.62466	0.966799	2697
GO:0050776	regulation of immune response	5.16325	0.358938	0.634326	0.844557	2697
GO:0050863	regulation of T cell activation	4.67752	0.117297	0.663797	0.939267	2697
GO:0050867	positive regulation of cell activation	4.78452	0.150068	0.658074	0.951298	2697
GO:0051249	regulation of lymphocyte activation	4.80524	0.157398	0.659482	0.775918	2697
GO:0051251	positive regulation of lymphocyte activation	4.6645	0.113832	0.596435	0.9528	2697
GO:2000514	regulation of CD4-positive, alpha-beta T cell activation	3.60692	0.00996741	0.701978	0.791469	2697
GO:2000516	positive regulation of CD4-positive, alpha-beta T cell activation	3.33905	0.00537806	0.635469	0.944098	2697
GO:0002698	negative regulation of immune effector process	3.89448	0.0193285	0.699476	0.660445	null
GO:0001868	regulation of complement activation, lectin pathway	3.38703	0.00600657	0.693756	0.912721	2698
GO:0001869	negative regulation of complement activation, lectin pathway	1.89763	0.00019225	0.7205	0.782241	2698
GO:0002699	positive regulation of immune effector process	4.37299	0.0581753	0.639111	0.867941	2698
GO:0002921	negative regulation of humoral immune response	3.56996	0.00915404	0.675162	0.934404	2698
GO:0002922	positive regulation of humoral immune response	3.05308	0.00278269	0.663017	0.875616	2698
GO:0030449	regulation of complement activation	3.94414	0.02167	0.682218	0.811645	2698
GO:0045824	negative regulation of innate immune response	3.75074	0.0138814	0.660502	0.767533	2698
GO:0045916	negative regulation of complement activation	3.54283	0.00859948	0.674165	0.931124	2698
GO:0050777	negative regulation of immune response	4.09433	0.0306244	0.656308	0.804025	2698
GO:0002791	regulation of peptide secretion	4.33999	0.0539187	0.802749	0.14107	null
GO:0002793	positive regulation of peptide secretion	4.14501	0.0344152	0.719285	0.96969	2791
GO:0050714	positive regulation of protein secretion	4.12294	0.0327096	0.71022	0.937179	2791
GO:0051047	positive regulation of secretion	4.49611	0.077245	0.706033	0.893203	2791
GO:1903530	regulation of secretion by cell	5.03953	0.269958	0.773058	0.869311	2791
GO:1903532	positive regulation of secretion by cell	4.45722	0.0706271	0.698954	0.887128	2791
GO:0002822	regulation of adaptive immune response based on somatic recombination of immune receptors built from immunoglobulin superfamily domains	4.22562	0.0414347	0.672823	0.697835	null
GO:0002819	regulation of adaptive immune response	4.25295	0.0441262	0.675095	0.723131	2822
GO:0002821	positive regulation of adaptive immune response	4.08397	0.0299022	0.618864	0.971147	2822
GO:0002824	positive regulation of adaptive immune response based on somatic recombination of immune receptors built from immunoglobulin superfamily domains	4.05572	0.0280192	0.620101	0.967191	2822
GO:0002825	regulation of T-helper 1 type immune response	3.24204	0.00430097	0.710595	0.865607	2822
GO:0002827	positive regulation of T-helper 1 type immune response	2.8055	0.0015725	0.671397	0.8194	2822
GO:0002861	regulation of inflammatory response to antigenic stimulus	2.98091	0.00235629	0.711351	0.674054	null
GO:0002864	regulation of acute inflammatory response to antigenic stimulus	2.56937	0.000911954	0.720531	0.644783	null
GO:0002675	positive regulation of acute inflammatory response	2.74663	0.00137286	0.717472	0.899386	2864
GO:0002863	positive regulation of inflammatory response to antigenic stimulus	2.60423	0.000988361	0.669129	0.921376	2864
GO:0002866	positive regulation of acute inflammatory response to antigenic stimulus	2.30103	0.000490483	0.678876	0.956425	2864
GO:0002883	regulation of hypersensitivity	2.38021	0.000589073	0.725736	0.901212	2864
GO:0002885	positive regulation of hypersensitivity	2.2014	0.000389429	0.682159	0.947418	2864
GO:0002920	regulation of humoral immune response	4.00873	0.0251453	0.685408	0.671885	null
GO:0003008	system process	5.66799	1.14752	0.923467	0.557431	null
GO:0003013	circulatory system process	4.83553	0.168771	0.933052	0.690302	null
GO:0006355	regulation of DNA-templated transcription	6.65155	11.0489	0.694533	0.561378	null
GO:0009889	regulation of biosynthetic process	6.75868	14.14	0.700595	0.806738	6355
GO:0010468	regulation of gene expression	6.75199	13.9239	0.689663	0.810293	6355
GO:0010556	regulation of macromolecule biosynthetic process	6.75421	13.9952	0.689567	0.855913	6355
GO:0019219	regulation of nucleobase-containing compound metabolic process	6.68308	11.881	0.693659	0.789176	6355
GO:0031323	regulation of cellular metabolic process	6.77907	14.8197	0.690947	0.828904	6355
GO:0031326	regulation of cellular biosynthetic process	6.75648	14.0687	0.690228	0.854131	6355
GO:0051171	regulation of nitrogen compound metabolic process	6.74712	13.7686	0.701514	0.756106	6355
GO:0051252	regulation of RNA metabolic process	6.67289	11.6055	0.693833	0.861756	6355
GO:0060255	regulation of macromolecule metabolic process	6.77925	14.8257	0.698944	0.818836	6355
GO:0080090	regulation of primary metabolic process	6.75407	13.9909	0.700962	0.801301	6355
GO:2001141	regulation of RNA biosynthetic process	6.65167	11.0521	0.694622	0.864278	6355
GO:0006508	proteolysis	6.3294	5.26226	0.979509	0.528397	null
GO:0006793	phosphorus metabolic process	6.67613	11.6925	0.986999	0.19299	null
GO:0006796	phosphate-containing compound metabolic process	6.66212	11.3213	0.98415	0.151411	null
GO:0016310	phosphorylation	6.32718	5.23538	0.985795	0.739157	6796
GO:0006807	nitrogen compound metabolic process	7.21239	40.1937	0.990614	0.045399	null
GO:0006810	transport	6.87611	18.5301	0.956358	0.576088	null
GO:0051234	establishment of localization	6.88871	19.0755	0.957195	0.778574	6810
GO:0055085	transmembrane transport	6.71578	12.8102	0.954036	0.716831	6810
GO:0006811	monoatomic ion transport	6.28731	4.77617	0.964098	0.438207	null
GO:0006812	monoatomic cation transport	6.20687	3.96865	0.956796	0.412278	null
GO:0030001	metal ion transport	6.03132	2.64904	0.958252	0.844672	6812
GO:0034220	monoatomic ion transmembrane transport	6.22744	4.16115	0.952151	0.904217	6812
GO:0098655	monoatomic cation transmembrane transport	6.1518	3.49602	0.952491	0.887301	6812
GO:0006816	calcium ion transport	5.26233	0.450919	0.96497	0.671334	null
GO:0006915	apoptotic process	5.20733	0.397284	0.99366	0.00916713	null
GO:0012501	programmed cell death	5.27574	0.465055	0.993608	0.980939	6915
GO:0006950	response to stress	6.44831	6.91965	0.927736	0.503386	null
GO:0006952	defense response	5.67284	1.16041	0.934392	0.536873	null
GO:0006954	inflammatory response	4.78525	0.15032	0.944985	0	null
GO:0006979	response to oxidative stress	5.52161	0.819181	0.93648	0.443634	null
GO:0006996	organelle organization	6.43958	6.78184	0.970527	0.627364	null
GO:0007010	cytoskeleton organization	5.90523	1.98151	0.973876	0.445241	null
GO:0007044	cell-substrate junction assembly	3.48458	0.00751992	0.976025	0.656835	null
GO:0048041	focal adhesion assembly	2.91116	0.0020063	0.974321	0.933439	7044
GO:0007154	cell communication	6.59374	9.67197	0.994967	0.0154132	null
GO:0007155	cell adhesion	5.65322	1.10916	0.996108	0.011389	null
GO:0007160	cell-matrix adhesion	4.57651	0.0929552	0.992999	0.688544	null
GO:0007163	establishment or maintenance of cell polarity	5.01636	0.255936	0.996613	0.00826749	null
GO:0007166	cell surface receptor signaling pathway	5.8562	1.76998	0.725098	0.536349	null
GO:0007186	G protein-coupled receptor signaling pathway	5.76168	1.4238	0.730329	0.360713	null
GO:0007204	positive regulation of cytosolic calcium ion concentration	4.55886	0.0892532	0.831177	0.120735	null
GO:0007417	central nervous system development	5.11152	0.318629	0.893516	0.671823	null
GO:0007599	hemostasis	4.50492	0.0788273	0.829262	0.462048	null
GO:0007596	blood coagulation	4.50278	0.0784404	0.732603	0.944028	7599
GO:0007597	blood coagulation, intrinsic pathway	2.25527	0.000441188	0.789191	0.861835	7599
GO:0072378	blood coagulation, fibrin clot formation	3.49707	0.00773928	0.754845	0.812415	7599
GO:0008015	blood circulation	4.82403	0.164359	0.933174	0.559072	null
GO:0008037	cell recognition	4.66404	0.113711	0.996837	0	null
GO:0008150	biological_process	7.60823	100	1	0	null
GO:0008152	metabolic process	7.36864	57.5979	1	0	null
GO:0008219	cell death	5.2758	0.465121	0.996425	0.00966958	null
GO:0009410	response to xenobiotic stimulus	4.82804	0.165884	0.921273	0.449153	null
GO:0009605	response to external stimulus	6.00275	2.48039	0.935459	0.34684	null
GO:0009607	response to biotic stimulus	5.6196	1.02652	0.940877	0.31135	null
GO:0009611	response to wounding	4.82754	0.165695	0.94456	0.385338	null
GO:0009719	response to endogenous stimulus	5.6236	1.03603	0.940825	0.313393	null
GO:0009790	embryo development	5.16609	0.361289	0.895062	0.681255	null
GO:0009894	regulation of catabolic process	5.56397	0.903103	0.771333	0.301725	null
GO:0009987	cellular process	7.50241	78.3747	1	0	null
GO:0009988	cell-cell recognition	4.08867	0.0302276	0.993198	0.00708088	null
GO:0010033	response to organic substance	5.86436	1.80357	0.903271	0.677363	null
GO:0070887	cellular response to chemical stimulus	6.04024	2.704	0.894577	0.754817	10033
GO:0010035	response to inorganic substance	5.41854	0.646114	0.911945	0.568224	null
GO:0010467	gene expression	6.71077	12.6633	0.975812	0.504529	null
GO:0010517	regulation of phospholipase activity	2.02531	0.000258798	0.800876	0.0784442	null
GO:0006919	activation of cysteine-type endopeptidase activity involved in apoptotic process	2.13033	0.000330275	0.693049	0.972747	10517
GO:0007202	activation of phospholipase C activity	1.74036	0.000133096	0.805215	0.982474	10517
GO:0010466	negative regulation of peptidase activity	2.34242	0.000539778	0.726132	0.945987	10517
GO:0010518	positive regulation of phospholipase activity	1.96848	0.000226756	0.80084	0.985465	10517
GO:0010863	positive regulation of phospholipase C activity	1.89763	0.00019225	0.802184	0.971575	10517
GO:0010950	positive regulation of endopeptidase activity	2.42651	0.000655621	0.683744	0.983879	10517
GO:0010951	negative regulation of endopeptidase activity	2.3032	0.000492948	0.727109	0.951447	10517
GO:0010952	positive regulation of peptidase activity	2.46835	0.000722169	0.682788	0.957707	10517
GO:0043087	regulation of GTPase activity	2.74663	0.00137286	0.787982	0.859804	10517
GO:0043280	positive regulation of cysteine-type endopeptidase activity involved in apoptotic process	2.34242	0.000539778	0.68637	0.972169	10517
GO:0043281	regulation of cysteine-type endopeptidase activity involved in apoptotic process	2.54654	0.000865124	0.743672	0.896884	10517
GO:0043547	positive regulation of GTPase activity	2.55871	0.000889771	0.790694	0.897987	10517
GO:0051345	positive regulation of hydrolase activity	2.93044	0.00209749	0.78341	0.93304	10517
GO:0052547	regulation of peptidase activity	2.72263	0.00129892	0.741001	0.913122	10517
GO:0052548	regulation of endopeptidase activity	2.67578	0.00116582	0.740377	0.981688	10517
GO:0060191	regulation of lipase activity	2.12057	0.000322881	0.801378	0.80356	10517
GO:0060193	positive regulation of lipase activity	2.04532	0.000271121	0.799442	0.98458	10517
GO:0090630	activation of GTPase activity	2.01284	0.000251403	0.802084	0.913079	10517
GO:1900274	regulation of phospholipase C activity	1.91908	0.000202109	0.802837	0.979274	10517
GO:2000116	regulation of cysteine-type endopeptidase activity	2.58771	0.00095139	0.742676	0.978388	10517
GO:2001056	positive regulation of cysteine-type endopeptidase activity	2.38202	0.000591538	0.685112	0.987693	10517
GO:0010559	regulation of glycoprotein biosynthetic process	3.71299	0.0127255	0.787077	0.415864	null
GO:0010560	positive regulation of glycoprotein biosynthetic process	2.8293	0.00166123	0.734783	0.894257	10559
GO:1903020	positive regulation of glycoprotein metabolic process	2.87622	0.00185102	0.740327	0.899127	10559
GO:2000526	positive regulation of glycoprotein biosynthetic process involved in immunological synapse formation	1.70757	0.000123237	0.700853	0.791221	10559
GO:0010646	regulation of cell communication	5.93771	2.13542	0.77849	0.258521	null
GO:0010810	regulation of cell-substrate adhesion	4.26276	0.0451343	0.796755	0.149254	null
GO:0001952	regulation of cell-matrix adhesion	3.902	0.0196662	0.803992	0.748471	10810
GO:0001953	negative regulation of cell-matrix adhesion	3.40381	0.00624319	0.788438	0.845414	10810
GO:0001954	positive regulation of cell-matrix adhesion	3.39428	0.00610763	0.736451	0.880312	10810
GO:0007162	negative regulation of cell adhesion	4.48586	0.0754432	0.758494	0.869394	10810
GO:0010811	positive regulation of cell-substrate adhesion	4.03659	0.0268114	0.714368	0.918934	10810
GO:0010812	negative regulation of cell-substrate adhesion	3.5978	0.00976037	0.783951	0.866675	10810
GO:0022407	regulation of cell-cell adhesion	4.7606	0.142026	0.780938	0.910604	10810
GO:0022409	positive regulation of cell-cell adhesion	4.61759	0.102176	0.692484	0.957563	10810
GO:0045785	positive regulation of cell adhesion	4.73398	0.133579	0.689515	0.92243	10810
GO:0050870	positive regulation of T cell activation	4.54627	0.0867022	0.582008	0.977111	10810
GO:0051893	regulation of focal adhesion assembly	3.67108	0.0115547	0.75457	0.91025	10810
GO:0051895	negative regulation of focal adhesion assembly	3.05614	0.00280241	0.749896	0.927425	10810
GO:0090109	regulation of cell-substrate junction assembly	3.67108	0.0115547	0.790737	0.995883	10810
GO:1903037	regulation of leukocyte cell-cell adhesion	4.65967	0.112572	0.782385	0.838575	10810
GO:1903039	positive regulation of leukocyte cell-cell adhesion	4.55505	0.0884718	0.694442	0.947584	10810
GO:0015833	peptide transport	5.38648	0.600135	0.968491	0.153831	null
GO:0002790	peptide secretion	3.9072	0.0199028	0.970566	0.721591	15833
GO:0016043	cellular component organization	6.69922	12.3309	0.970596	0.694587	null
GO:0016192	vesicle-mediated transport	6.02467	2.60879	0.963456	0.325161	null
GO:0016477	cell migration	5.29926	0.490939	0.975454	0.0104194	null
GO:0050900	leukocyte migration	4.37537	0.0584957	0.947636	0.738348	16477
GO:0016485	protein processing	5.31022	0.503485	0.976152	0.533813	null
GO:0016567	protein ubiquitination	5.7113	1.26786	0.976327	0.6948	null
GO:0000209	protein polyubiquitination	5.25246	0.440792	0.978723	0.851921	16567
GO:0006468	protein phosphorylation	5.61472	1.01505	0.972489	0.703474	16567
GO:0032446	protein modification by small protein conjugation	5.77007	1.45157	0.976009	0.959461	16567
GO:0070647	protein modification by small protein conjugation or removal	5.78882	1.51562	0.97591	0.977364	16567
GO:0019216	regulation of lipid metabolic process	4.63561	0.106506	0.803423	0.148494	null
GO:0019220	regulation of phosphate metabolic process	5.0969	0.308085	0.747824	0.25063	null
GO:0001932	regulation of protein phosphorylation	4.87395	0.18438	0.724493	0.954426	19220
GO:0001934	positive regulation of protein phosphorylation	4.76634	0.143914	0.642401	0.965468	19220
GO:0010562	positive regulation of phosphorus metabolic process	4.82344	0.164134	0.6671	0.945322	19220
GO:0035303	regulation of dephosphorylation	4.33379	0.0531546	0.776173	0.865319	19220
GO:0035304	regulation of protein dephosphorylation	4.23211	0.0420583	0.750431	0.850373	19220
GO:0035306	positive regulation of dephosphorylation	3.5311	0.00837026	0.718829	0.87818	19220
GO:0035307	positive regulation of protein dephosphorylation	3.51534	0.00807202	0.698344	0.876328	19220
GO:0042325	regulation of phosphorylation	4.911	0.200802	0.755395	0.961216	19220
GO:0042327	positive regulation of phosphorylation	4.78478	0.150157	0.665917	0.981485	19220
GO:0045834	positive regulation of lipid metabolic process	4.12123	0.0325814	0.725068	0.779204	19220
GO:0045937	positive regulation of phosphate metabolic process	4.82344	0.164134	0.664792	0.991478	19220
GO:1903725	regulation of phospholipid metabolic process	3.47363	0.0073326	0.797751	0.75331	19220
GO:1903727	positive regulation of phospholipid metabolic process	3.18127	0.00373901	0.729167	0.721553	19220
GO:0019222	regulation of metabolic process	6.79587	15.4042	0.739661	0.450072	null
GO:0019538	protein metabolic process	6.77261	14.601	0.98248	0.363225	null
GO:0019725	cellular homeostasis	5.81868	1.62351	0.973936	0	null
GO:0006873	intracellular monoatomic ion homeostasis	5.64336	1.08425	0.972799	0.960926	19725
GO:0006874	intracellular calcium ion homeostasis	5.04246	0.271787	0.975163	0.754772	19725
GO:0030003	intracellular monoatomic cation homeostasis	5.64132	1.07916	0.97267	0.891573	19725
GO:0048878	chemical homeostasis	5.82138	1.63363	0.97392	0.919159	19725
GO:0050801	monoatomic ion homeostasis	5.69576	1.22329	0.973367	0.906151	19725
GO:0051480	regulation of cytosolic calcium ion concentration	4.40218	0.0622199	0.977867	0.880946	19725
GO:0055074	calcium ion homeostasis	5.0587	0.282141	0.975732	0.764379	19725
GO:0055080	monoatomic cation homeostasis	5.68683	1.1984	0.972547	0.97218	19725
GO:0055082	intracellular chemical homeostasis	5.70099	1.2381	0.973321	0.920307	19725
GO:0098771	inorganic ion homeostasis	5.63233	1.05706	0.973731	0.87301	19725
GO:0022607	cellular component assembly	6.23636	4.24748	0.970856	0.518341	null
GO:0023051	regulation of signaling	5.93897	2.14163	0.78757	0.251591	null
GO:0023052	signaling	6.56714	9.09721	0.754663	0.355807	null
GO:0030010	establishment of cell polarity	4.67884	0.117652	0.993132	0.00828964	null
GO:0030029	actin filament-based process	5.52451	0.82466	0.996222	0.0103641	null
GO:0030030	cell projection organization	5.73153	1.3283	0.975356	0.4157	null
GO:0030036	actin cytoskeleton organization	5.51123	0.79983	0.976116	0.573366	null
GO:0030097	hemopoiesis	4.86461	0.180458	0.917222	0.632216	null
GO:0030100	regulation of endocytosis	4.5073	0.0792611	0.745349	0.677013	null
GO:0045807	positive regulation of endocytosis	4.00741	0.0250689	0.678256	0.864573	30100
GO:0048259	regulation of receptor-mediated endocytosis	4.04147	0.0271146	0.760442	0.838369	30100
GO:0048260	positive regulation of receptor-mediated endocytosis	3.59273	0.00964699	0.694876	0.8941	30100
GO:0050764	regulation of phagocytosis	3.7834	0.0149659	0.768799	0.725363	30100
GO:0050766	positive regulation of phagocytosis	3.57124	0.00918116	0.695704	0.788217	30100
GO:0030155	regulation of cell adhesion	4.96322	0.226458	0.815706	0.13875	null
GO:0030162	regulation of proteolysis	5.10813	0.31615	0.748905	0.5186	null
GO:0031098	stress-activated protein kinase signaling cascade	3.72296	0.0130212	0.803146	0.327	null
GO:0031329	regulation of cellular catabolic process	5.3773	0.587579	0.757967	0.321492	null
GO:0009896	positive regulation of catabolic process	5.36268	0.568135	0.662818	0.905086	31329
GO:0031331	positive regulation of cellular catabolic process	5.13212	0.334108	0.666178	0.860752	31329
GO:0032434	regulation of proteasomal ubiquitin-dependent protein catabolic process	4.78041	0.148653	0.742327	0.800908	31329
GO:0032436	positive regulation of proteasomal ubiquitin-dependent protein catabolic process	4.69993	0.123508	0.660008	0.975692	31329
GO:0042176	regulation of protein catabolic process	5.11439	0.320746	0.741964	0.857523	31329
GO:0045732	positive regulation of protein catabolic process	4.97912	0.2349	0.654224	0.911074	31329
GO:0045862	positive regulation of proteolysis	4.95146	0.220407	0.651268	0.9088	31329
GO:0061136	regulation of proteasomal protein catabolic process	5.00553	0.249631	0.733282	0.955052	31329
GO:1901800	positive regulation of proteasomal protein catabolic process	4.91075	0.200687	0.649275	0.974023	31329
GO:1903050	regulation of proteolysis involved in protein catabolic process	5.0203	0.258265	0.738375	0.960269	31329
GO:1903052	positive regulation of proteolysis involved in protein catabolic process	4.91894	0.204507	0.65191	0.984233	31329
GO:2000058	regulation of ubiquitin-dependent protein catabolic process	4.80547	0.157485	0.742128	0.916867	31329
GO:2000060	positive regulation of ubiquitin-dependent protein catabolic process	4.71429	0.127659	0.659498	0.97814	31329
GO:0031344	regulation of cell projection organization	5.12924	0.331897	0.752587	0.616506	null
GO:0033043	regulation of organelle organization	5.58696	0.952203	0.731667	0.786365	31344
GO:0051129	negative regulation of cellular component organization	5.31179	0.505306	0.712887	0.814735	31344
GO:0051130	positive regulation of cellular component organization	5.25738	0.445805	0.648847	0.804596	31344
GO:0051493	regulation of cytoskeleton organization	5.31738	0.511855	0.740979	0.815792	31344
GO:1902903	regulation of supramolecular fiber organization	5.15601	0.353005	0.751456	0.713373	31344
GO:0031399	regulation of protein modification process	5.11305	0.319758	0.748696	0.662298	null
GO:0031401	positive regulation of protein modification process	4.93426	0.211847	0.656941	0.639411	null
GO:0031529	ruffle organization	3.2408	0.00428865	0.983411	0.585535	null
GO:0031589	cell-substrate adhesion	5.02428	0.260641	0.993113	0.00918168	null
GO:0031638	zymogen activation	4.1262	0.032956	0.980879	0.589006	null
GO:0032101	regulation of response to external stimulus	5.26823	0.457086	0.724617	0.535632	null
GO:0032103	positive regulation of response to external stimulus	4.81178	0.159787	0.646314	0.642598	null
GO:0009967	positive regulation of signal transduction	5.44457	0.686023	0.607088	0.800992	32103
GO:0043123	positive regulation of canonical NF-kappaB signal transduction	4.7315	0.13282	0.644119	0.832524	32103
GO:0043410	positive regulation of MAPK cascade	4.81973	0.162739	0.63779	0.847357	32103
GO:1902533	positive regulation of intracellular signal transduction	5.27394	0.463135	0.614168	0.932925	32103
GO:0032231	regulation of actin filament bundle assembly	4.14802	0.0346542	0.7729	0.691497	null
GO:0010639	negative regulation of organelle organization	5.0765	0.293945	0.718702	0.852374	32231
GO:0032232	negative regulation of actin filament bundle assembly	3.49178	0.00764562	0.766066	0.892276	32231
GO:0051492	regulation of stress fiber assembly	3.97155	0.0230823	0.777177	0.707488	32231
GO:0051494	negative regulation of cytoskeleton organization	4.79902	0.15516	0.72836	0.855593	32231
GO:0051497	negative regulation of stress fiber assembly	3.47669	0.00738436	0.766458	0.915646	32231
GO:1902904	negative regulation of supramolecular fiber organization	4.77885	0.148119	0.730195	0.777013	32231
GO:1902905	positive regulation of supramolecular fiber organization	4.49229	0.0765672	0.678763	0.822008	32231
GO:0032501	multicellular organismal process	6.2299	4.18473	1	0	null
GO:0032502	developmental process	6.22691	4.15601	1	0	null
GO:0032535	regulation of cellular component size	5.17966	0.372757	0.792992	0.530122	null
GO:0008064	regulation of actin polymerization or depolymerization	4.98455	0.23786	0.724797	0.992225	32535
GO:0030832	regulation of actin filament length	4.99379	0.242974	0.726183	0.927726	32535
GO:0030833	regulation of actin filament polymerization	4.97487	0.232612	0.716998	0.924257	32535
GO:0032271	regulation of protein polymerization	5.01865	0.257287	0.746839	0.949323	32535
GO:0032956	regulation of actin cytoskeleton organization	5.17291	0.367007	0.743177	0.975974	32535
GO:0110053	regulation of actin filament organization	5.09009	0.303286	0.745318	0.948677	32535
GO:0032615	interleukin-12 production	2.5092	0.000140983	0.947695	0.250636	null
GO:0032651	regulation of interleukin-1 beta production	3.57403	0.00924031	0.771158	0.698552	null
GO:0032731	positive regulation of interleukin-1 beta production	3.24969	0.00437738	0.708012	0.899417	32651
GO:0032732	positive regulation of interleukin-1 production	3.59384	0.00967164	0.695374	0.937889	32651
GO:0032652	regulation of interleukin-1 production	3.83321	0.0167849	0.764523	0.688404	null
GO:0001819	positive regulation of cytokine production	4.70184	0.124053	0.647486	0.882349	32652
GO:0032649	regulation of type II interferon production	4.33197	0.0529328	0.747538	0.779646	32652
GO:0032680	regulation of tumor necrosis factor production	3.87938	0.0186679	0.761749	0.726983	32652
GO:0032760	positive regulation of tumor necrosis factor production	3.58399	0.00945474	0.695772	0.95963	32652
GO:1903555	regulation of tumor necrosis factor superfamily cytokine production	3.88745	0.0190179	0.76279	0.732277	32652
GO:1903557	positive regulation of tumor necrosis factor superfamily cytokine production	3.59528	0.00970368	0.69534	0.961029	32652
GO:0032655	regulation of interleukin-12 production	3.45894	0.00708859	0.775811	0.64797	null
GO:0032735	positive regulation of interleukin-12 production	3.33885	0.0053756	0.705965	0.567236	null
GO:0032879	regulation of localization	5.56139	0.897757	0.803156	0.195081	null
GO:0032940	secretion by cell	5.49322	0.767343	0.960355	0.275072	null
GO:0006887	exocytosis	5.14363	0.34308	0.963206	0.903137	32940
GO:0009306	protein secretion	5.24011	0.428426	0.956746	0.922573	32940
GO:0045055	regulated exocytosis	4.66622	0.114283	0.966321	0.817875	32940
GO:0032944	regulation of mononuclear cell proliferation	4.44539	0.0687293	0.812449	0.153947	null
GO:0008284	positive regulation of cell population proliferation	4.99328	0.242688	0.695717	0.859215	32944
GO:0008285	negative regulation of cell population proliferation	4.71101	0.1267	0.773651	0.782814	32944
GO:0032946	positive regulation of mononuclear cell proliferation	4.24593	0.0434189	0.724263	0.965708	32944
GO:0042102	positive regulation of T cell proliferation	4.10185	0.0311592	0.597143	0.974809	32944
GO:0042129	regulation of T cell proliferation	4.30384	0.0496128	0.668215	0.974356	32944
GO:0050670	regulation of lymphocyte proliferation	4.44298	0.0683497	0.663319	0.99578	32944
GO:0050671	positive regulation of lymphocyte proliferation	4.24376	0.043202	0.609088	0.995375	32944
GO:0070663	regulation of leukocyte proliferation	4.45532	0.070319	0.815957	0.74989	32944
GO:0070665	positive regulation of leukocyte proliferation	4.2589	0.044735	0.724059	0.967631	32944
GO:0032970	regulation of actin filament-based process	5.18191	0.374695	0.808546	0.176306	null
GO:0033036	macromolecule localization	6.34363	5.43748	0.964925	0.423943	null
GO:0033554	cellular response to stress	6.2761	4.65451	0.916676	0.660841	null
GO:0033993	response to lipid	5.06911	0.288986	0.905257	0.607066	null
GO:0034097	response to cytokine	5.10335	0.312689	0.904655	0.678989	null
GO:0071310	cellular response to organic substance	5.68546	1.19463	0.886614	0.773509	34097
GO:0034330	cell junction organization	5.18405	0.376543	0.978142	0.00948571	null
GO:0034333	adherens junction assembly	3.34674	0.00547419	0.977045	0.238388	null
GO:0034694	response to prostaglandin	3.36996	0.00577489	0.922571	0.623576	null
GO:0034695	response to prostaglandin E	3.34262	0.00542243	0.920779	0.62088	null
GO:0035024	negative regulation of Rho protein signal transduction	3.59229	0.00963713	0.742656	0.693115	null
GO:0046580	negative regulation of Ras protein signal transduction	3.74194	0.0136029	0.737606	0.886556	35024
GO:0035239	tube morphogenesis	4.87447	0.184602	0.889672	0.633708	null
GO:0035148	tube formation	3.99585	0.0244108	0.903048	0.827362	35239
GO:0035295	tube development	4.97679	0.233645	0.898452	0.649616	null
GO:0035556	intracellular signal transduction	6.22507	4.13847	0.702431	0.615623	null
GO:0007165	signal transduction	6.55057	8.75663	0.679062	0.775461	35556
GO:0036211	protein modification process	6.18602	3.78261	0.976677	0.259404	null
GO:0038061	non-canonical NF-kappaB signal transduction	3.38417	0.00596714	0.813377	0.176693	null
GO:0038116	chemokine (C-C motif) ligand 21 signaling pathway	2.09342	0.000303163	0.81336	0.57555	null
GO:0040011	locomotion	5.3199	0.51484	1	0	null
GO:0040012	regulation of locomotion	5.26335	0.451977	0.813844	0.167175	null
GO:0042060	wound healing	4.71818	0.128807	0.941518	0.377961	null
GO:0042127	regulation of cell population proliferation	5.2302	0.418764	0.806886	0.186103	null
GO:0042221	response to chemical	6.29451	4.85604	0.930603	0.426553	null
GO:0042592	homeostatic process	5.92942	2.09504	1	0	null
GO:0042886	amide transport	5.45613	0.704536	0.968923	0.524315	null
GO:0042981	regulation of apoptotic process	5.39241	0.608384	0.786901	0.195696	null
GO:0043065	positive regulation of apoptotic process	4.9079	0.199373	0.699762	0.890435	42981
GO:0043066	negative regulation of apoptotic process	5.06879	0.288774	0.763393	0.920562	42981
GO:0043068	positive regulation of programmed cell death	4.92289	0.206373	0.699418	0.893157	42981
GO:0043069	negative regulation of programmed cell death	5.08012	0.296405	0.763452	0.92276	42981
GO:2000106	regulation of leukocyte apoptotic process	3.7246	0.0130705	0.836023	0.717681	42981
GO:0043009	chordate embryonic development	4.64879	0.109787	0.896179	0.601233	null
GO:0001838	embryonic epithelial tube formation	3.90211	0.0196711	0.89607	0.986901	43009
GO:0001841	neural tube formation	3.85345	0.0175859	0.894779	0.975984	43009
GO:0001843	neural tube closure	3.76989	0.0145075	0.895954	0.862968	43009
GO:0009792	embryo development ending in birth or egg hatching	4.67167	0.115727	0.897449	0.825412	43009
GO:0014020	primary neural tube formation	3.82743	0.0165631	0.895124	0.985442	43009
GO:0021915	neural tube development	4.01662	0.0256062	0.897391	0.895473	43009
GO:0048598	embryonic morphogenesis	4.82242	0.163752	0.892118	0.850458	43009
GO:0060606	tube closure	3.77335	0.0146233	0.90283	0.941318	43009
GO:0072175	epithelial tube formation	3.92588	0.0207778	0.897899	0.960853	43009
GO:0043067	regulation of programmed cell death	5.40566	0.62723	0.800587	0.20236	null
GO:0043122	regulation of canonical NF-kappaB signal transduction	4.78495	0.150214	0.725619	0.652699	null
GO:0043408	regulation of MAPK cascade	5.13261	0.334487	0.709949	0.776927	43122
GO:0051056	regulation of small GTPase mediated signal transduction	5.0054	0.249555	0.715892	0.727147	43122
GO:0043170	macromolecule metabolic process	7.07746	29.4599	0.989499	0.219278	null
GO:0043412	macromolecule modification	6.38229	5.94381	0.985997	0.282767	null
GO:0043550	regulation of lipid kinase activity	1.32222	4.92948e-05	0.784445	0.596649	null
GO:0007250	activation of NF-kappaB-inducing kinase activity	1.5563	8.62659e-05	0.676338	0.736196	43550
GO:0044085	cellular component biogenesis	6.45101	6.9628	0.972583	0.567466	null
GO:0044087	regulation of cellular component biogenesis	5.40722	0.629487	0.800529	0.20304	null
GO:0044092	negative regulation of molecular function	3.17377	0.00367493	0.78945	0.697188	null
GO:0032147	activation of protein kinase activity	2.32015	0.000512666	0.682781	0.922405	44092
GO:0033674	positive regulation of kinase activity	2.82737	0.00165384	0.680322	0.972504	44092
GO:0043085	positive regulation of catalytic activity	4.01288	0.0253868	0.765462	0.984416	44092
GO:0043086	negative regulation of catalytic activity	2.95182	0.00220348	0.792086	0.768516	44092
GO:0043405	regulation of MAP kinase activity	2.4624	0.00071231	0.740597	0.935944	44092
GO:0043406	positive regulation of MAP kinase activity	2.23805	0.000423935	0.630891	0.937125	44092
GO:0043506	regulation of JUN kinase activity	2	0.000244009	0.752462	0.893237	44092
GO:0043507	positive regulation of JUN kinase activity	1.86332	0.000177461	0.644243	0.905935	44092
GO:0043549	regulation of kinase activity	3.05461	0.00279255	0.747601	0.881946	44092
GO:0044093	positive regulation of molecular function	4.04739	0.0274868	0.765956	0.970481	44092
GO:0045859	regulation of protein kinase activity	3.0249	0.0026077	0.724963	0.878756	44092
GO:0045860	positive regulation of protein kinase activity	2.80209	0.00156018	0.666348	0.969882	44092
GO:0050790	regulation of catalytic activity	4.05892	0.0282262	0.76561	0.982679	44092
GO:0051090	regulation of DNA-binding transcription factor activity	2.94399	0.00216404	0.765724	0.767853	44092
GO:0051091	positive regulation of DNA-binding transcription factor activity	2.75664	0.0014049	0.769236	0.752341	44092
GO:0051092	positive regulation of NF-kappaB transcription factor activity	2.53148	0.000835547	0.774819	0.939467	44092
GO:0051336	regulation of hydrolase activity	3.15746	0.00353937	0.788632	0.786316	44092
GO:0051338	regulation of transferase activity	3.99463	0.0243418	0.766223	0.978534	44092
GO:0051346	negative regulation of hydrolase activity	2.59106	0.000958784	0.790793	0.916695	44092
GO:0051347	positive regulation of transferase activity	3.96956	0.0229763	0.766053	0.87724	44092
GO:0071900	regulation of protein serine/threonine kinase activity	2.71096	0.00126441	0.734213	0.960545	44092
GO:0071902	positive regulation of protein serine/threonine kinase activity	2.4456	0.000685198	0.678279	0.950016	44092
GO:0044237	cellular metabolic process	7.27196	46.1033	0.984504	0.322623	null
GO:0044238	primary metabolic process	7.26601	45.4757	0.990231	0.275295	null
GO:0045216	cell-cell junction organization	4.79918	0.155217	0.972637	0.6967	null
GO:0034329	cell junction assembly	4.84949	0.174284	0.972012	0.867508	45216
GO:0034332	adherens junction organization	4.41432	0.0639847	0.974022	0.804619	45216
GO:0045595	regulation of cell differentiation	5.24134	0.429641	0.779561	0.188434	null
GO:0008360	regulation of cell shape	5.42001	0.648308	0.767289	0.8512	45595
GO:0022603	regulation of anatomical structure morphogenesis	5.58051	0.938157	0.773523	0.816592	45595
GO:0022604	regulation of cell morphogenesis	5.43331	0.668462	0.779373	0.920759	45595
GO:0045580	regulation of T cell differentiation	3.9002	0.0195848	0.682529	0.909985	45595
GO:0045597	positive regulation of cell differentiation	4.90505	0.198069	0.68625	0.707802	45595
GO:0045619	regulation of lymphocyte differentiation	4.10278	0.0312258	0.676268	0.937145	45595
GO:0045621	positive regulation of lymphocyte differentiation	3.92059	0.0205264	0.621813	0.971308	45595
GO:0051094	positive regulation of developmental process	5.17419	0.368097	0.688713	0.747482	45595
GO:0051240	positive regulation of multicellular organismal process	5.28237	0.47221	0.656588	0.844492	45595
GO:1902105	regulation of leukocyte differentiation	4.32595	0.0522032	0.67476	0.78748	45595
GO:1902107	positive regulation of leukocyte differentiation	4.12126	0.0325839	0.619317	0.939705	45595
GO:1903706	regulation of hemopoiesis	4.42558	0.0656656	0.67611	0.800811	45595
GO:1903708	positive regulation of hemopoiesis	4.12271	0.0326923	0.620698	0.939905	45595
GO:2000026	regulation of multicellular organismal development	5.26485	0.453544	0.738622	0.820984	45595
GO:0045861	negative regulation of proteolysis	4.17167	0.036594	0.741285	0.557274	null
GO:0046328	regulation of JNK cascade	4.38568	0.0599006	0.738763	0.612259	null
GO:0031347	regulation of defense response	5.04861	0.275664	0.723526	0.76462	46328
GO:0031348	negative regulation of defense response	4.3857	0.059903	0.719014	0.812177	46328
GO:0031349	positive regulation of defense response	4.68352	0.118926	0.65347	0.852573	46328
GO:0032872	regulation of stress-activated MAPK cascade	4.25568	0.0444048	0.733142	0.750506	46328
GO:0032874	positive regulation of stress-activated MAPK cascade	3.31175	0.00505025	0.696086	0.875819	46328
GO:0045088	regulation of innate immune response	4.80492	0.157285	0.637812	0.891253	46328
GO:0046330	positive regulation of JNK cascade	4.27492	0.046416	0.664289	0.752708	46328
GO:0050727	regulation of inflammatory response	4.54506	0.0864606	0.73223	0.803973	46328
GO:0050778	positive regulation of immune response	5.00652	0.250198	0.57177	0.901459	46328
GO:0070302	regulation of stress-activated protein kinase signaling cascade	4.25708	0.0445477	0.736467	0.789258	46328
GO:0070304	positive regulation of stress-activated protein kinase signaling cascade	3.31218	0.00505518	0.69786	0.875867	46328
GO:0070372	regulation of ERK1 and ERK2 cascade	4.56362	0.0902366	0.731833	0.787384	46328
GO:0070374	positive regulation of ERK1 and ERK2 cascade	4.3966	0.0614263	0.658564	0.850719	46328
GO:0080135	regulation of cellular response to stress	4.95683	0.223148	0.721524	0.867503	46328
GO:0046578	regulation of Ras protein signal transduction	4.13252	0.0334391	0.749003	0.564999	null
GO:0035023	regulation of Rho protein signal transduction	4.54976	0.0874022	0.733432	0.794689	46578
GO:0046649	lymphocyte activation	4.57327	0.0922626	0.897873	0.452814	null
GO:0001767	establishment of lymphocyte polarity	2.49969	0.000776393	0.919075	0.719004	46649
GO:0001768	establishment of T cell polarity	2.49831	0.000773928	0.918258	0.718882	46649
GO:0001771	immunological synapse formation	3.25983	0.0044809	0.91119	0.793136	46649
GO:0006955	immune response	5.41671	0.643398	0.896927	0.767828	46649
GO:0030098	lymphocyte differentiation	4.31152	0.0504976	0.86908	0.924902	46649
GO:0030217	T cell differentiation	4.13653	0.0337497	0.871463	0.900026	46649
GO:0033077	T cell differentiation in thymus	3.62469	0.010384	0.879621	0.862166	46649
GO:0042110	T cell activation	4.34205	0.054175	0.900371	0.929383	46649
GO:0043383	negative T cell selection	2.68215	0.00118308	0.89212	0.822342	46649
GO:0045058	T cell selection	3.5412	0.00856744	0.880919	0.824571	46649
GO:0045060	negative thymic T cell selection	2.64542	0.00108695	0.892577	0.732139	46649
GO:0045061	thymic T cell selection	3.30081	0.00492455	0.883799	0.880773	46649
GO:0045321	leukocyte activation	4.6767	0.117075	0.897539	0.936448	46649
GO:0046903	secretion	5.52308	0.821961	0.971248	0.284018	null
GO:0048518	positive regulation of biological process	6.2858	4.75958	0.770692	0.284869	null
GO:0048519	negative regulation of biological process	6.30483	4.9728	0.76968	0.317685	null
GO:0048522	positive regulation of cellular process	6.23254	4.21032	0.639051	0.309173	null
GO:0009891	positive regulation of biosynthetic process	5.9357	2.12555	0.634705	0.893787	48522
GO:0009893	positive regulation of metabolic process	6.06611	2.86999	0.636222	0.863313	48522
GO:0010557	positive regulation of macromolecule biosynthetic process	5.92904	2.09318	0.624268	0.824576	48522
GO:0010604	positive regulation of macromolecule metabolic process	6.04128	2.71053	0.62721	0.942524	48522
GO:0031325	positive regulation of cellular metabolic process	6.02261	2.59643	0.620395	0.950248	48522
GO:0031328	positive regulation of cellular biosynthetic process	5.93418	2.11814	0.624615	0.976356	48522
GO:0051173	positive regulation of nitrogen compound metabolic process	5.99677	2.44647	0.629306	0.912221	48522
GO:0048523	negative regulation of cellular process	6.28899	4.79475	0.715604	0.366437	null
GO:0009892	negative regulation of metabolic process	6.08061	2.96743	0.705284	0.870142	48523
GO:0009966	regulation of signal transduction	5.87127	1.8325	0.677889	0.846709	48523
GO:0009968	negative regulation of signal transduction	5.47087	0.728858	0.667416	0.71665	48523
GO:0010605	negative regulation of macromolecule metabolic process	6.0621	2.84361	0.702583	0.917023	48523
GO:0010629	negative regulation of gene expression	5.65819	1.12193	0.718392	0.757712	48523
GO:0010647	positive regulation of cell communication	5.49601	0.772289	0.654244	0.849451	48523
GO:0010648	negative regulation of cell communication	5.48354	0.750432	0.722681	0.767164	48523
GO:0023056	positive regulation of signaling	5.49386	0.768467	0.663178	0.848281	48523
GO:0023057	negative regulation of signaling	5.48358	0.750499	0.72942	0.766543	48523
GO:0031324	negative regulation of cellular metabolic process	6.07251	2.91263	0.695634	0.961949	48523
GO:0048584	positive regulation of response to stimulus	5.60195	0.985635	0.622771	0.770333	48523
GO:0048585	negative regulation of response to stimulus	5.54851	0.871532	0.680311	0.746275	48523
GO:0051058	negative regulation of small GTPase mediated signal transduction	4.11304	0.0319726	0.724729	0.748767	48523
GO:0051172	negative regulation of nitrogen compound metabolic process	5.92153	2.05732	0.709491	0.824092	48523
GO:1902531	regulation of intracellular signal transduction	5.61518	1.01614	0.690806	0.876591	48523
GO:1902532	negative regulation of intracellular signal transduction	5.0857	0.30024	0.683379	0.905062	48523
GO:0048534	hematopoietic or lymphoid organ development	3.82007	0.0162845	0.888471	0.588148	null
GO:0048535	lymph node development	3.2159	0.00404957	0.896919	0.785215	48534
GO:0048583	regulation of response to stimulus	6.00235	2.4781	0.784689	0.256773	null
GO:0048646	anatomical structure formation involved in morphogenesis	5.22914	0.417739	0.914544	0.692489	null
GO:0003007	heart morphogenesis	4.5037	0.0786055	0.899696	0.840425	48646
GO:0007420	brain development	4.91528	0.202789	0.893287	0.741819	48646
GO:0007507	heart development	4.96068	0.225139	0.895056	0.748412	48646
GO:0009887	animal organ morphogenesis	5.14698	0.345736	0.912557	0.729863	48646
GO:0021575	hindbrain morphogenesis	3.39111	0.00606326	0.912706	0.774508	48646
GO:0030900	forebrain development	4.38167	0.0593509	0.901957	0.904133	48646
GO:0030902	hindbrain development	3.8099	0.0159074	0.909824	0.824488	48646
GO:0048856	anatomical structure development	6.16368	3.59294	0.908202	0	null
GO:0007275	multicellular organism development	6.00982	2.52112	0.882015	0.870151	48856
GO:0007399	nervous system development	5.72789	1.31723	0.882643	0.882529	48856
GO:0009653	anatomical structure morphogenesis	5.81306	1.60263	0.910821	0.817304	48856
GO:0009888	tissue development	5.44343	0.684232	0.91711	0.733604	48856
GO:0030154	cell differentiation	5.96609	2.27959	0.904781	0.857821	48856
GO:0048513	animal organ development	5.67398	1.16346	0.913295	0.78366	48856
GO:0048731	system development	5.95756	2.23526	0.878042	0.855458	48856
GO:0048869	cellular developmental process	5.97566	2.33037	0.908175	0.860489	48856
GO:0048870	cell motility	5.5445	0.863519	0.996205	0.0110355	null
GO:0048872	homeostasis of number of cells	4.33177	0.0529081	0.919802	0.648886	null
GO:0050789	regulation of biological process	7.03776	26.8862	0.734167	0.676202	null
GO:0050793	regulation of developmental process	5.78646	1.50742	0.794174	0.218738	null
GO:0050794	regulation of cellular process	7.01027	25.2371	0.723604	0.591487	null
GO:0050817	coagulation	4.50439	0.0787312	0.936998	0.339001	null
GO:0050854	regulation of antigen receptor-mediated signaling pathway	3.81231	0.0159962	0.682414	0.652455	null
GO:0050856	regulation of T cell receptor signaling pathway	3.61627	0.0101843	0.688497	0.634151	null
GO:0050857	positive regulation of antigen receptor-mediated signaling pathway	3.50447	0.00787238	0.636787	0.937597	50856
GO:0050862	positive regulation of T cell receptor signaling pathway	3.35005	0.00551609	0.643347	0.920043	50856
GO:0050865	regulation of cell activation	4.92632	0.208009	0.755008	0.167846	null
GO:0001817	regulation of cytokine production	4.87554	0.185058	0.732075	0.728241	50865
GO:0050878	regulation of body fluid levels	4.67419	0.1164	0.828041	0.47512	null
GO:0050896	response to stimulus	6.85295	17.5678	1	0	null
GO:0051128	regulation of cellular component organization	5.8202	1.62919	0.783811	0.242423	null
GO:0051174	regulation of phosphorus metabolic process	5.09722	0.308307	0.783105	0.281256	null
GO:0051179	localization	6.90397	19.7581	1	0	null
GO:0051239	regulation of multicellular organismal process	5.61637	1.01891	0.80104	0.206548	null
GO:0051246	regulation of protein metabolic process	5.91947	2.04757	0.750359	0.368185	null
GO:0051248	negative regulation of protein metabolic process	5.15589	0.352909	0.714315	0.668693	null
GO:0051247	positive regulation of protein metabolic process	5.36783	0.574903	0.646213	0.704997	51248
GO:0051282	regulation of sequestering of calcium ion	4.5767	0.0929946	0.793191	0.643977	null
GO:0032880	regulation of protein localization	4.99185	0.24189	0.776178	0.718305	51282
GO:0050708	regulation of protein secretion	4.43471	0.0670607	0.790741	0.927952	51282
GO:0051046	regulation of secretion	5.0639	0.28554	0.781327	0.860596	51282
GO:0051049	regulation of transport	5.43847	0.676453	0.768588	0.847641	51282
GO:0051050	positive regulation of transport	4.90667	0.198808	0.691029	0.762875	51282
GO:0051222	positive regulation of protein transport	4.40259	0.0622791	0.699798	0.923117	51282
GO:0051223	regulation of protein transport	4.64847	0.109706	0.785562	0.906549	51282
GO:0060627	regulation of vesicle-mediated transport	5.08874	0.30235	0.773184	0.865155	51282
GO:0070201	regulation of establishment of protein localization	4.7585	0.141341	0.784199	0.924799	51282
GO:1904951	positive regulation of establishment of protein localization	4.49139	0.0764094	0.699949	0.936607	51282
GO:0051403	stress-activated MAPK cascade	3.7113	0.0126762	0.800941	0.617313	null
GO:0007254	JNK cascade	4.06002	0.0282977	0.794527	0.763501	51403
GO:0051604	protein maturation	5.874	1.84403	0.976301	0.452161	null
GO:0051641	cellular localization	6.37847	5.89174	0.960686	0.453108	null
GO:0051649	establishment of localization in cell	6.16704	3.62086	0.95761	0.385004	null
GO:0008104	protein localization	6.22229	4.11211	0.95669	0.935055	51649
GO:0015031	protein transport	6.09867	3.09344	0.954599	0.784413	51649
GO:0045184	establishment of protein localization	6.15376	3.51183	0.956851	0.896716	51649
GO:0051674	localization of cell	2.4843	0.000749281	0.982656	0.00567186	null
GO:0051707	response to other organism	5.59752	0.975643	0.927311	0.257607	null
GO:0002237	response to molecule of bacterial origin	4.43643	0.0673268	0.907485	0.829876	51707
GO:0006935	chemotaxis	5.30661	0.499319	0.902693	0.726131	51707
GO:0009617	response to bacterium	4.95561	0.222524	0.935807	0.853895	51707
GO:0032496	response to lipopolysaccharide	4.40147	0.0621188	0.902725	0.763202	51707
GO:0042330	taxis	5.30981	0.503012	0.928896	0.989793	51707
GO:0043207	response to external biotic stimulus	5.59761	0.975847	0.927386	0.97889	51707
GO:0060326	cell chemotaxis	4.67998	0.117962	0.89307	0.874537	51707
GO:0051716	cellular response to stimulus	6.7536	13.9755	0.917415	0.6181	null
GO:0051896	regulation of phosphatidylinositol 3-kinase/protein kinase B signal transduction	4.3865	0.060014	0.741569	0.589114	null
GO:0051897	positive regulation of phosphatidylinositol 3-kinase/protein kinase B signal transduction	4.03846	0.0269273	0.677128	0.609116	null
GO:0060322	head development	4.92663	0.20816	0.924558	0.641719	null
GO:0060402	calcium ion transport into cytosol	2.25768	0.000443653	0.852733	0.401901	null
GO:0065007	biological regulation	7.05817	28.1803	1	0	null
GO:0065008	regulation of biological quality	6.13709	3.37956	0.788635	0.239939	null
GO:0065009	regulation of molecular function	4.11361	0.0320145	0.853095	0.0990134	null
GO:0070542	response to fatty acid	4.05327	0.0278614	0.915114	0.649721	null
GO:0071356	cellular response to tumor necrosis factor	4.33246	0.0529919	0.905453	0.412429	null
GO:0019221	cytokine-mediated signaling pathway	4.99308	0.242575	0.724604	0.969122	71356
GO:0033209	tumor necrosis factor-mediated signaling pathway	4.15667	0.0353518	0.757699	0.967525	71356
GO:0034612	response to tumor necrosis factor	4.35199	0.0554295	0.911805	0.764555	71356
GO:0038115	chemokine (C-C motif) ligand 19 signaling pathway	2.74036	0.00135314	0.798827	0.802625	71356
GO:0070098	chemokine-mediated signaling pathway	4.32919	0.0525951	0.751198	0.772169	71356
GO:0071345	cellular response to cytokine stimulus	5.07016	0.289683	0.893614	0.861895	71356
GO:0071495	cellular response to endogenous stimulus	5.54733	0.869154	0.926556	0.305823	null
GO:0009725	response to hormone	5.45847	0.708344	0.893736	0.932901	71495
GO:0032870	cellular response to hormone stimulus	5.34175	0.541402	0.887684	0.907738	71495
GO:0071702	organic substance transport	6.51967	8.1553	0.961154	0.639618	null
GO:0071704	organic substance metabolic process	7.31471	50.8719	0.989864	0.319603	null
GO:0071705	nitrogen compound transport	6.38809	6.02374	0.962877	0.59651	null
GO:0071731	response to nitric oxide	3.76253	0.0142635	0.922765	0.18672	null
GO:0071840	cellular component organization or biogenesis	6.76911	14.4837	0.994666	0.0246921	null
GO:0072359	circulatory system development	5.18203	0.374803	0.893961	0.684062	null
GO:0072376	protein activation cascade	3.52866	0.00832343	0.982606	0.00651623	null
GO:0080134	regulation of response to stress	5.3358	0.53404	0.721423	0.679072	null
GO:0090066	regulation of anatomical structure size	5.25846	0.446921	0.810084	0.594943	null
GO:0090087	regulation of peptide transport	4.34274	0.0542613	0.805095	0.659676	null
GO:0090218	positive regulation of lipid kinase activity	0.69897	9.85896e-06	0.740063	0.684105	null
GO:0097021	lymphocyte migration into lymphoid organs	2.41162	0.000633438	0.951225	0.545047	null
GO:0002407	dendritic cell chemotaxis	2.45637	0.000702451	0.893095	0.757443	97021
GO:0002408	myeloid dendritic cell chemotaxis	2.07188	0.000288375	0.89763	0.923198	97021
GO:0030595	leukocyte chemotaxis	4.16915	0.036382	0.869895	0.93743	97021
GO:0036336	dendritic cell migration	2.67302	0.00115843	0.950167	0.754086	97021
GO:0048247	lymphocyte chemotaxis	3.07115	0.002901	0.885232	0.894187	97021
GO:0072676	lymphocyte migration	3.59923	0.00979241	0.94471	0.854335	97021
GO:0097022	lymphocyte migration into lymph node	2.06819	0.00028591	0.952911	0.746359	97021
GO:0097529	myeloid leukocyte migration	4.15409	0.0351423	0.94347	0.865835	97021
GO:0097028	dendritic cell differentiation	3.32634	0.00522278	0.925893	0.46237	null
GO:0002521	leukocyte differentiation	4.61983	0.102706	0.913066	0.903893	97028
GO:0002573	myeloid leukocyte differentiation	4.32094	0.0516043	0.915331	0.861403	97028
GO:0030099	myeloid cell differentiation	4.53692	0.0848561	0.9142	0.744871	97028
GO:0097029	mature conventional dendritic cell differentiation	2.11394	0.000317951	0.936033	0.632638	null
GO:0097305	response to alcohol	4.50576	0.0789801	0.910366	0.587183	null
GO:0097366	response to bronchodilator	5.16158	0.357558	0.916266	0.47827	null
GO:0098660	inorganic ion transmembrane transport	6.17947	3.72598	0.959724	0.532797	null
GO:0098662	inorganic cation transmembrane transport	6.1161	3.2201	0.957594	0.397005	null
GO:0051209	release of sequestered calcium ion into cytosol	4.50091	0.0781027	0.731342	0.85207	98662
GO:0051283	negative regulation of sequestering of calcium ion	4.51002	0.079759	0.76178	0.976133	98662
GO:0070588	calcium ion transmembrane transport	5.23404	0.422481	0.958596	0.711541	98662
GO:0097553	calcium ion transmembrane import into cytosol	4.74215	0.136118	0.962593	0.891297	98662
GO:0110020	regulation of actomyosin structure organization	4.05073	0.0276987	0.784125	0.427106	null
GO:0120032	regulation of plasma membrane bounded cell projection assembly	4.57634	0.0929182	0.760176	0.698893	null
GO:0010638	positive regulation of organelle organization	4.95938	0.224461	0.65726	0.81188	120032
GO:0030838	positive regulation of actin filament polymerization	4.00971	0.025202	0.671207	0.898904	120032
GO:0031272	regulation of pseudopodium assembly	3.50515	0.0078847	0.793563	0.832116	120032
GO:0031274	positive regulation of pseudopodium assembly	3.50311	0.00784773	0.712856	0.831878	120032
GO:0031334	positive regulation of protein-containing complex assembly	4.49178	0.0764784	0.675347	0.711461	120032
GO:0031346	positive regulation of cell projection organization	4.71354	0.127439	0.669055	0.915761	120032
GO:0032273	positive regulation of protein polymerization	4.2782	0.0467684	0.684688	0.839387	120032
GO:0043254	regulation of protein-containing complex assembly	5.121	0.325661	0.743523	0.792573	120032
GO:0044089	positive regulation of cellular component biogenesis	4.8974	0.194611	0.684886	0.841527	120032
GO:0051489	regulation of filopodium assembly	4.15803	0.0354627	0.774335	0.91594	120032
GO:0051491	positive regulation of filopodium assembly	3.68538	0.0119417	0.706132	0.853685	120032
GO:0051495	positive regulation of cytoskeleton organization	4.52416	0.0823987	0.676447	0.816466	120032
GO:0060491	regulation of cell projection assembly	4.63645	0.106711	0.760084	0.823083	120032
GO:0120034	positive regulation of plasma membrane bounded cell projection assembly	4.24925	0.0437516	0.683346	0.929014	120032
GO:0120035	regulation of plasma membrane bounded cell projection organization	5.10683	0.315208	0.748308	0.902862	120032
GO:0120036	plasma membrane bounded cell projection organization	5.65084	1.10308	0.974853	0.363758	null
GO:1900117	regulation of execution phase of apoptosis	3.12352	0.00327317	0.859382	0	null
GO:1900119	positive regulation of execution phase of apoptosis	2.74351	0.001363	0.775552	0.618178	null
GO:1901222	regulation of non-canonical NF-kappaB signal transduction	4.10065	0.031073	0.751889	0.393449	null
GO:1901224	positive regulation of non-canonical NF-kappaB signal transduction	3.54913	0.00872518	0.696927	0.521431	null
GO:1901564	organonitrogen compound metabolic process	7.0447	27.3196	0.986838	0.263552	null
GO:1901654	response to ketone	4.15509	0.0352236	0.915299	0.527387	null
GO:1901698	response to nitrogen compound	5.39852	0.617001	0.912298	0.536866	null
GO:1901700	response to oxygen-containing compound	5.66154	1.1306	0.907421	0.604356	null
GO:1901888	regulation of cell junction assembly	4.38122	0.0592893	0.771826	0.5185	null
GO:1901889	negative regulation of cell junction assembly	3.25066	0.00438724	0.777467	0.576719	null
GO:1903018	regulation of glycoprotein metabolic process	3.729	0.0132036	0.795968	0.425534	null
GO:1903317	regulation of protein maturation	3.54827	0.00870793	0.795407	0.208924	null
GO:1903391	regulation of adherens junction organization	2.92993	0.00209503	0.819442	0.309014	null
GO:1903392	negative regulation of adherens junction organization	2.17026	0.000362317	0.811595	0.347618	null
GO:2000145	regulation of cell motility	5.24691	0.435187	0.75003	0.1891	null
GO:0002685	regulation of leukocyte migration	4.30912	0.0502191	0.690322	0.82477	2000145
GO:0030334	regulation of cell migration	5.06963	0.289333	0.756904	0.952784	2000145
GO:0030335	positive regulation of cell migration	4.81478	0.160896	0.66921	0.905678	2000145
GO:0030336	negative regulation of cell migration	4.27596	0.0465269	0.750531	0.819965	2000145
GO:0040013	negative regulation of locomotion	4.91605	0.203151	0.735883	0.923828	2000145
GO:0040017	positive regulation of locomotion	4.87827	0.186223	0.680411	0.916972	2000145
GO:0050920	regulation of chemotaxis	4.52498	0.082554	0.709494	0.85747	2000145
GO:0050921	positive regulation of chemotaxis	4.12024	0.0325075	0.647413	0.798136	2000145
GO:2000146	negative regulation of cell motility	4.82466	0.164598	0.732906	0.907417	2000145
GO:2000147	positive regulation of cell motility	4.86451	0.180414	0.668721	0.984212	2000145
GO:2000257	regulation of protein activation cascade	1.76343	0.00014049	0.829395	0.333759	null
GO:0010955	negative regulation of protein processing	3.15229	0.00349747	0.764009	0.951294	2000257
GO:0070613	regulation of protein processing	3.52943	0.00833822	0.779118	0.817565	2000257
GO:1903318	negative regulation of protein maturation	3.15957	0.00355662	0.77442	0.952107	2000257
GO:2000258	negative regulation of protein activation cascade	1.39794	5.91538e-05	0.814429	0.67212	null
GO:2000410	regulation of thymocyte migration	2.79657	0.00154046	0.729128	0.650792	null
GO:0002687	positive regulation of leukocyte migration	4.18056	0.0373507	0.618312	0.943985	2000410
GO:0002688	regulation of leukocyte chemotaxis	4.04968	0.0276322	0.650655	0.917965	2000410
GO:0002690	positive regulation of leukocyte chemotaxis	3.9752	0.023277	0.59501	0.912727	2000410
GO:0010758	regulation of macrophage chemotaxis	3.31175	0.00505025	0.678335	0.805756	2000410
GO:0010759	positive regulation of macrophage chemotaxis	3.01787	0.00256579	0.635468	0.949264	2000410
GO:0010819	regulation of T cell chemotaxis	3.03663	0.00267917	0.686121	0.974422	2000410
GO:0010820	positive regulation of T cell chemotaxis	3.01995	0.00257812	0.635095	0.925192	2000410
GO:0071622	regulation of granulocyte chemotaxis	3.44592	0.00687909	0.674072	0.846787	2000410
GO:0071624	positive regulation of granulocyte chemotaxis	3.16732	0.0036207	0.631009	0.927507	2000410
GO:0071675	regulation of mononuclear cell migration	3.98254	0.0236738	0.691758	0.8444	2000410
GO:0090022	regulation of neutrophil chemotaxis	3.07482	0.00292565	0.686389	0.768518	2000410
GO:0090023	positive regulation of neutrophil chemotaxis	2.91116	0.0020063	0.640988	0.90652	2000410
GO:0140131	positive regulation of lymphocyte chemotaxis	3.08386	0.00298727	0.632574	0.981274	2000410
GO:1901623	regulation of lymphocyte chemotaxis	3.1452	0.00344078	0.683026	0.832529	2000410
GO:1902622	regulation of neutrophil migration	3.4239	0.00653896	0.712384	0.784831	2000410
GO:1902624	positive regulation of neutrophil migration	3.34242	0.00541996	0.654038	0.950982	2000410
GO:1905521	regulation of macrophage migration	3.38987	0.00604601	0.713551	0.730266	2000410
GO:1905523	positive regulation of macrophage migration	3.06819	0.00288128	0.664699	0.954674	2000410
GO:2000401	regulation of lymphocyte migration	3.74663	0.0137508	0.698548	0.880806	2000410
GO:2000403	positive regulation of lymphocyte migration	3.59262	0.00964453	0.6417	0.967417	2000410
GO:2000404	regulation of T cell migration	3.64167	0.010798	0.701351	0.958343	2000410
GO:2000406	positive regulation of T cell migration	3.51706	0.00810407	0.644562	0.911577	2000410
GO:2000412	positive regulation of thymocyte migration	1.94448	0.000214432	0.700494	0.756837	2000410
GO:2000508	regulation of dendritic cell chemotaxis	2.88423	0.00188553	0.69322	0.766822	2000410
GO:2000510	positive regulation of dendritic cell chemotaxis	2.8791	0.00186334	0.642215	0.759768	2000410
GO:2000520	regulation of immunological synapse formation	2.04139	0.000268657	0.75511	0.477799	null
GO:2000522	positive regulation of immunological synapse formation	1.90849	0.000197179	0.711457	0.496382	null
GO:2000523	regulation of T cell costimulation	2.10721	0.000313022	0.7346	0.596395	null
GO:2000525	positive regulation of T cell costimulation	2.0086	0.000248939	0.688602	0.589765	null
GO:2000547	regulation of dendritic cell dendrite assembly	0.954243	1.97179e-05	0.845658	0.079901	null
GO:2000668	regulation of dendritic cell apoptotic process	2.96379	0.0022651	0.84957	0.638054	null
GO:2000107	negative regulation of leukocyte apoptotic process	3.41179	0.00635903	0.813069	0.878401	2000668
GO:2000669	negative regulation of dendritic cell apoptotic process	2.45788	0.000704916	0.833613	0.792751	2000668

## Sheet: Table_S5
Table S5: Information of the nsSNPs. Columns include SNP position in the genome, gene name, reference and alternative SNP alleles (REF/ALT) according to the reference genome, amino acid changes (aa REF/ALT), and classifications of amino acids based on their R-group, nutritional value, and metabolic fate. The observed genotypes for spring and autumn spawners combining the two locations (0=referenc…
Position in genome	Gene name	SNP REF/ALT	aa REF/ALT	Classification of amino acids on the basis of R-group		Classification of amino acids on the basis of nutrition		Classification of amino acids on the basis of the metabolic fate		Observed genotypes						REF allele frequency		chi-square (observed vs expected)		chi-square (Spring vs Autumn)
										Spring			Autumn
				REF	ALT	REF	ALT	REF	ALT	0/0	0/1	1/1	0/0	0/1	1/1	Spring	Autumn	Spring	Autumn
14094555	card14	G/C	Arg/Thr	basic	Non-polar	NE	E	G	G	3	10	15	32	4	0	0.285714	0.944444	0.4375	0.124567	41.24
15085439	serping1	C/T	Pro/Leu	Non-polar	Non-polar	NE	E	G	K	25	3	0	2	9	25	0.946429	0.180556	0.0897116	0.866574	47.33
15153546	lonrf1l	C/T	Gly/Ser	polar	polar	NE	E	G	G	22	6	0	1	8	27	0.892857	0.138889	0.4032	0.181311	46.18
15159838	lonrf1l	G/T	Pro/Thr	Non-polar	polar	NE	E	G	G	22	6	0	1	8	27	0.892857	0.138889	0.4032	0.181311	46.18
15169062	dlc1	C/T	Ser/Asn	polar	polar	NE	NE	G	G	22	6	0	1	9	26	0.892857	0.152778	0.4032	0.0422973	45.48
15177014	dlc1	T/A	Asp/Val	Acidic	Non-polar	NE	E	G	G	20	7	0	1	8	26	0.87037	0.142857	0.767668	0.195879	42.94
15177251	dlc1	T/C	Glu/Gly	Acidic	polar	NE	NE	G	G	20	7	0	1	8	27	0.87037	0.138889	0.767668	0.181311	43.87
15238121	dlc1	A/G	Leu/Pro	Non-polar	Non-polar	E	NE	K	G	22	6	0	1	14	21	0.892857	0.222222	0.4032	0.5625	43.05
